# Supplementary material for: Development of Immunodetection Systems Using a Specific Antibody Against the Recombinant Coat Protein for Detecting Sugarcane Streak Mosaic Virus
Source: Pathogens. 2025 Oct 30;14(11):1106. doi: 10.3390/pathogens14111106 (PMC12655272; doi:10.3390/pathogens14111106)
Supplement: Supplementary file 1 [file pathogens-14-01106-s001.zip]

Archive with 1 entries (1 files):
- pathogens-3930577-supplementary.pdf
